# Supplementary material for: Effects of stand structural diversity on carbon storage of Masson pine forests in Fengyang Mountain Nature Reserve, China
Source: For Res (Fayettev). 2025 Jun 6;5:e011. doi: 10.48130/forres-0025-0010 (PMC12441239; doi:10.48130/forres-0025-0010)
Supplement: Supplementary file 1 — Supplementary data to this article can be found online. [file FR-2025-5-0010-Supplementary.zip]

Archive with 7 entries (7 files):
- 10.48130_forres-0025-0010-Suppl-FigureS2.pdf
- 10.48130_forres-0025-0010-Suppl-TableS1.pdf
- 10.48130_forres-0025-0010-Suppl-TableS2.pdf
- 10.48130_forres-0025-0010-Suppl-TableS3.pdf
- 10.48130_forres-0025-0010-Suppl-TableS4.pdf
- 10.48130_forres-0025-0010-Suppl-TableS5.pdf
- 10.48130_forres-0025-0010-Suppl-FigureS1.pdf
